# Supplementary material for: Visual tracking assessment in a soccer-specific virtual environment: A web-based study
Source: PLoS One. 2022 Jun 9;17(6):e0269643. doi: 10.1371/journal.pone.0269643 (PMC9182227; doi:10.1371/journal.pone.0269643)
Supplement: S1 File — (CSV) [file pone.0269643.s001.csv]

index	group	condition	ratio
1	NoTEAM	STRU	0.7333333333333333
1	NoTEAM	UNSTRU	0.6666666666666666
2	TEAM	STRU	0.5666666666666667
2	TEAM	UNSTRU	0.6166666666666667
3	NoTEAM	STRU	0.6
3	NoTEAM	UNSTRU	0.5666666666666667
4	TEAM	STRU	0.65
4	TEAM	UNSTRU	0.55
5	NoTEAM	STRU	0.8
5	NoTEAM	UNSTRU	0.6333333333333333
6	NoTEAM	STRU	0.8333333333333334
6	NoTEAM	UNSTRU	0.8166666666666667
7	NoTEAM	STRU	0.5666666666666667
7	NoTEAM	UNSTRU	0.4666666666666667
8	NoTEAM	STRU	0.5333333333333333
8	NoTEAM	UNSTRU	0.48333333333333334
9	NoTEAM	STRU	0.65
9	NoTEAM	UNSTRU	0.7166666666666667
10	TEAM	STRU	0.85
10	TEAM	UNSTRU	0.8166666666666667
11	TEAM	STRU	0.6166666666666667
11	TEAM	UNSTRU	0.6333333333333333
12	SOCC	STRU	0.9
12	SOCC	UNSTRU	0.7333333333333333
13	SOCC	STRU	0.6666666666666666
13	SOCC	UNSTRU	0.65
14	SOCC	STRU	0.5666666666666667
14	SOCC	UNSTRU	0.5666666666666667
15	TEAM	STRU	0.6333333333333333
15	TEAM	UNSTRU	0.6166666666666667
16	SOCC	STRU	0.7333333333333333
16	SOCC	UNSTRU	0.6666666666666666
17	SOCC	STRU	0.9
17	SOCC	UNSTRU	0.8666666666666667
18	NoTEAM	STRU	0.6333333333333333
18	NoTEAM	UNSTRU	0.7333333333333333
19	SOCC	STRU	0.6166666666666667
19	SOCC	UNSTRU	0.5333333333333333
20	SOCC	STRU	0.5666666666666667
20	SOCC	UNSTRU	0.5333333333333333
21	SOCC	STRU	0.7333333333333333
21	SOCC	UNSTRU	0.65
22	TEAM	STRU	0.7666666666666667
22	TEAM	UNSTRU	0.6333333333333333
23	TEAM	STRU	0.7
23	TEAM	UNSTRU	0.6666666666666666
24	NoTEAM	STRU	0.7666666666666667
24	NoTEAM	UNSTRU	0.6166666666666667
25	SOCC	STRU	0.7833333333333333
25	SOCC	UNSTRU	0.6833333333333333
26	TEAM	STRU	0.7833333333333333
26	TEAM	UNSTRU	0.75
27	TEAM	STRU	0.8833333333333333
27	TEAM	UNSTRU	0.7666666666666667
28	TEAM	STRU	0.6666666666666666
28	TEAM	UNSTRU	0.55
29	TEAM	STRU	0.7
29	TEAM	UNSTRU	0.6333333333333333
30	NoTEAM	STRU	0.5166666666666667
30	NoTEAM	UNSTRU	0.43333333333333335
31	TEAM	STRU	0.75
31	TEAM	UNSTRU	0.7666666666666667
32	TEAM	STRU	0.5
32	TEAM	UNSTRU	0.5666666666666667
33	NoTEAM	STRU	0.8
33	NoTEAM	UNSTRU	0.5833333333333334
34	SOCC	STRU	0.75
34	SOCC	UNSTRU	0.6833333333333333
35	SOCC	STRU	0.7166666666666667
35	SOCC	UNSTRU	0.7333333333333333
36	TEAM	STRU	0.7333333333333333
36	TEAM	UNSTRU	0.7333333333333333
37	NoTEAM	STRU	0.5666666666666667
37	NoTEAM	UNSTRU	0.6
38	SOCC	STRU	0.85
38	SOCC	UNSTRU	0.7666666666666667
39	SOCC	STRU	0.75
39	SOCC	UNSTRU	0.6166666666666667
40	TEAM	STRU	0.85
40	TEAM	UNSTRU	0.8333333333333334
41	NoTEAM	STRU	0.5166666666666667
41	NoTEAM	UNSTRU	0.48333333333333334
42	TEAM	STRU	0.8
42	TEAM	UNSTRU	0.75
43	NoTEAM	STRU	0.5333333333333333
43	NoTEAM	UNSTRU	0.45
44	SOCC	STRU	0.85
44	SOCC	UNSTRU	0.8833333333333333
45	NoTEAM	STRU	0.9
45	NoTEAM	UNSTRU	0.7666666666666667
46	NoTEAM	STRU	0.5833333333333334
46	NoTEAM	UNSTRU	0.48333333333333334
47	SOCC	STRU	0.8666666666666667
47	SOCC	UNSTRU	0.7166666666666667
48	TEAM	STRU	0.5666666666666667
48	TEAM	UNSTRU	0.5666666666666667
49	SOCC	STRU	0.85
49	SOCC	UNSTRU	0.7666666666666667
50	TEAM	STRU	0.7333333333333333
50	TEAM	UNSTRU	0.6
