# Supplementary material for: Visual tracking assessment in a soccer-specific virtual environment: A web-based study
Source: PLoS One. 2022 Jun 9;17(6):e0269643. doi: 10.1371/journal.pone.0269643 (PMC9182227; doi:10.1371/journal.pone.0269643)
Supplement: S2 File — Each row represents an individual target-player and each column represents a situational feature (columns 2–9) or a visual tracking ratio (columns 10–12). (CSV) [file pone.0269643.s002.csv]

	Ind.Speed	Ind.DistTarget	Ind.Density	Ind.DensityCol	Grp.Speed	Grp.Disp	Grp.Density	Grp.DensityCol	Ratio.NoTeam	Ratio.Socc	Ratio.Team
1	4.42323886029051	5.44044956451591	0.76	0.51	2.7568852730243	18.3773745300906	1.07333333333333	0.253333333333333	0.875	0.9375	1
2	3.04314671081892	5.49272700170738	0.99	0.56	3.21691598951483	18.7442669641295	0.996666666666667	0.236666666666667	0.375	0.75	0.5
3	3.07088664270096	3.13054315752937	0.56	0.2	3.20766934555415	18.5646212372626	1.14	0.356666666666667	0.9375	0.875	1
4	2.15662246555301	24.4963597003905	1.67	0	3.51242407127013	5.87950943584455	0.77	0.423333333333333	0.4375	0.5625	0.555555555555556
5	5.61974912642545	8.63023437481068	1.08	0.73	4.17885005147151	18.7533224793387	0.74	0.173333333333333	0.5625	0.75	0.777777777777778
6	3.95176289333843	28.1268539695439	0.15	0	4.73484546250052	7.16688613975863	1.05	0.416666666666667	0.4375	0.4375	0.444444444444444
7	5.41998315532799	4.39600822921075	1.03	0.17	4.245438708504	20.8234780164749	0.756666666666667	0.36	0.6875	0.6875	0.777777777777778
8	3.16480410574812	4.24948452168558	1.04	0.35	4.99716505836396	21.7193702976225	0.753333333333333	0.3	0.625	0.75	0.777777777777778
9	4.05149860595536	7.7190295231019	0.32	0.04	3.30732915020647	12.5315224305736	1.38333333333333	0.496666666666667	0.75	0.8125	0.777777777777778
10	3.67680211958631	5.24205840205024	1.83	0.49	3.43222797899615	12.5614998804688	0.88	0.346666666666667	0.375	0.5	0.333333333333333
11	2.87054680658346	6.74234020446649	1.53	0.57	3.70097974999711	12.0945658118365	0.98	0.32	0.625	0.75	0.666666666666667
12	3.37463852444964	6.91233009264833	0.79	0.43	3.53294917737505	11.4002008440745	1.22666666666667	0.366666666666667	0.625	0.625	0.333333333333333
13	2.82003369495506	5.66631455659684	0.9	0.21	2.62285665239679	18.5804271011355	0.593333333333333	0.296666666666667	0.8125	0.875	0.888888888888889
14	2.78376587126631	12.4699707842248	0.59	0.44	2.6349459269597	12.1814574097952	0.696666666666667	0.22	0.8125	0.9375	0.833333333333333
15	1.92171474251704	17.5765621120684	0.66	0.1	2.92229630320946	9.57111049845915	0.673333333333333	0.333333333333333	0.5	0.75	0.722222222222222
16	3.163089343407	4.53836436571006	0.53	0.35	2.50850476957947	18.0774837663423	0.716666666666667	0.25	0.8125	0.875	0.833333333333333
17	2.38318708935411	34.8253283696855	0.23	0.14	4.53678263120544	16.8485992081043	0.75	0.353333333333333	0.625	0.875	0.555555555555556
18	4.60186192506874	9.50506323683472	0.56	0.32	3.7972243526339	35.6847091672722	0.64	0.293333333333333	0.5625	0.875	0.888888888888889
19	7.35611169089173	7.21929024628981	0.96	0.42	2.87914109735957	35.486319666102	0.506666666666667	0.26	0.625	0.8125	0.611111111111111
20	1.65237427765586	19.3712838504651	0.73	0.32	4.78038690177153	26.0175953658511	0.583333333333333	0.293333333333333	0.3125	0.25	0.277777777777778
21	1.93763883782274	36.8844544342575	0.82	0.02	4.78694040648847	14.7215843912534	0.87	0.323333333333333	0.5	0.625	0.611111111111111
22	8.06942864252958	7.85446673664157	0.95	0.78	2.74301047158619	33.9905710107428	0.826666666666667	0.07	0.6875	0.8125	0.722222222222222
23	5.00923820999338	10.7964851711643	0.75	0.1	3.76307394909826	30.6790938125327	0.893333333333333	0.296666666666667	0.6875	0.75	0.722222222222222
24	1.28215436694246	11.3841574913046	0.91	0.09	5.00543523011523	32.487554440509	0.84	0.3	0.875	0.6875	0.722222222222222
25	2.5640987267256	5.88487699059673	1.28	0.64	2.99109904069155	14.832093078005	1.07333333333333	0.453333333333333	0.6875	0.625	0.777777777777778
26	2.5492554038503	8.17195140100589	1.38	0.86	2.99604681498332	18.0863304419025	1.04	0.38	0.5	0.8125	0.611111111111111
27	3.68562126182411	5.54229394576283	0.99	0.1	2.61725819565871	16.8161800541551	1.17	0.633333333333333	0.8125	0.8125	0.666666666666667
28	2.73842045640024	14.4227521903499	0.85	0.4	2.93299179746667	10.0254195440113	1.21666666666667	0.533333333333333	0.625	0.4375	0.444444444444444
29	1.23772597351536	7.66740129961464	0.02	0.02	3.1535865900824	23.6708816104388	1.08	0.373333333333333	0.875	0.875	0.833333333333333
30	4.46649825708202	14.9751162159974	1.81	0.83	2.07732916222685	25.1009029008818	0.483333333333333	0.103333333333333	0.5625	0.875	0.611111111111111
31	3.25081436864	19.7287521021842	1.21	0.1	2.48255712504086	13.9896740586471	0.683333333333333	0.346666666666667	0.4375	0.8125	0.555555555555556
32	1.74344714452519	7.66740129961464	0.22	0.19	2.98501286641246	19.7812231286351	1.01333333333333	0.316666666666667	0.9375	0.9375	0.833333333333333
33	1.6099444047401	31.328795211271	0.95	0	3.37215920324185	12.6545078770372	0.936666666666667	0.343333333333333	0.4375	0.75	0.444444444444444
34	1.51457196766807	5.34935316417994	0.81	0.65	3.40395001559919	28.1796817126726	0.983333333333333	0.126666666666667	0.625	0.625	0.777777777777778
35	6.6305317938151	10.4904055892719	1.23	0.38	1.69863007355018	29.2182243952576	0.843333333333333	0.216666666666667	0.625	0.875	0.944444444444444
36	1.97137384824237	11.6882858500866	0.77	0	3.25168272207442	23.123601220172	0.996666666666667	0.343333333333333	0.8125	0.875	0.833333333333333
37	1.68525222507739	7.28210218639742	0.57	0.29	3.76651385144616	10.6625466162418	1.39666666666667	0.653333333333333	0.6875	0.5625	0.944444444444444
38	2.07900810112974	6.23964061426165	1.31	0.58	3.63526189276204	13.4478079232027	1.15	0.556666666666667	0.3125	0.6875	0.555555555555556
39	4.49620071869815	6.54160080565026	1.23	0.72	2.82953102023924	11.60490266247	1.17666666666667	0.51	0.4375	0.8125	0.444444444444444
40	4.7243327345106	5.3228145206919	1.65	0.66	2.75348701496842	13.7139469380432	1.03666666666667	0.53	0.5625	0.375	0.555555555555556
41	1.98246098989219	13.3668393959091	1.12	0.59	4.43197645009353	8.34634659818909	1.09	0.49	0.875	0.75	0.666666666666667
42	8.14989108535592	8.92630747677641	0.71	0.6	2.37616641827228	11.6272530503976	1.22666666666667	0.486666666666667	0.875	1	0.888888888888889
43	2.81680194462924	5.65716426457201	1.57	0.62	4.15386279851451	15.1872198928594	0.94	0.48	0.75	0.8125	0.722222222222222
44	2.32923632029542	6.16946576997566	0.99	0.25	4.31638467329245	13.6685634125904	1.13333333333333	0.603333333333333	0.8125	0.75	0.944444444444444
45	1.82315864966345	10.4477459876427	0.97	0.49	2.33512803792059	18.7899570026525	0.656666666666667	0.31	0.875	1	0.833333333333333
46	1.61622353094985	12.2690540605323	0.71	0.54	2.40410641082512	18.0614411233368	0.743333333333333	0.293333333333333	0.5	0.625	0.777777777777778
47	3.7447533299302	9.91545125669796	0.68	0.35	1.69459647783167	24.2231916089394	0.753333333333333	0.356666666666667	0.875	0.9375	0.722222222222222
48	1.64440725288173	12.2690540605323	0.58	0.04	2.39471183684783	24.8379517047404	0.786666666666667	0.46	0.625	0.875	0.833333333333333
49	3.47894608032609	11.9756688674941	0.56	0.45	3.09378646915132	15.4769365445941	0.956666666666667	0.283333333333333	0.6875	0.6875	0.666666666666667
50	3.74096895440178	10.5714347629835	0.56	0.31	3.00644551112609	16.3926663161442	0.956666666666667	0.33	0.75	0.8125	0.944444444444444
51	1.57684613981013	8.65998281979894	1.21	0.44	3.72781978265664	21.9169210572575	0.74	0.286666666666667	0.875	0.9375	0.777777777777778
52	3.96354431324205	8.00527957519119	1.1	0.1	2.932253724846	21.8447793112124	0.776666666666667	0.4	0.625	0.75	0.777777777777778
53	4.24899461318288	11.7201036016753	0.26	0.17	3.29631695050501	15.8246533872297	0.7	0.33	0.8125	0.9375	0.888888888888889
54	3.98016877898771	10.5336047375501	0.5	0.39	3.3859255619034	19.0894928762097	0.62	0.256666666666667	0.625	0.6875	0.666666666666667
55	2.66100928905782	8.92966447422544	0.2	0	3.82564539188003	21.502524764525	0.72	0.386666666666667	0.875	0.9375	0.944444444444444
56	3.24777278346951	17.9144850602628	1.4	0.6	3.63005756040947	12.4137724960408	0.32	0.186666666666667	0.5	0.4375	0.555555555555556
57	3.26209812458648	4.63952259093863	1.09	0.52	2.24668551536243	15.6978146222164	0.476666666666667	0.186666666666667	0.625	0.9375	0.611111111111111
58	1.77500824123616	7.70199249522475	0.15	0.15	2.74238214314588	16.33600900831	0.79	0.31	0.5625	0.6875	0.611111111111111
59	1.23122269065294	10.2425733820403	1.04	0.23	2.92364399334028	11.2646856065463	0.493333333333333	0.283333333333333	0.5	0.5	0.611111111111111
60	3.73382561419821	10.5260646389776	0.24	0.18	2.08944301882519	11.229897938874	0.76	0.3	0.8125	1	0.888888888888889
