# Supplementary material for: Visual tracking assessment in a soccer-specific virtual environment: A web-based study
Source: PLoS One. 2022 Jun 9;17(6):e0269643. doi: 10.1371/journal.pone.0269643 (PMC9182227; doi:10.1371/journal.pone.0269643)
Supplement: S3 File — (CSV) [file pone.0269643.s003.csv]

	Ind.Speed	Ind.DistTarget	Ind.Density	Ind.DensityCol	Grp.Speed	Grp.Disp	Grp.Density	Grp.DensityCol	Ratio.NoTeam	Ratio.Socc	Ratio.Team	Cluster
1	6.53388150737871	8.95198385972165	0.6	0.45	5.52024823007062	14.9606816450775	0.97	0.416666666666667	0.625	0.5625	0.5	Cluster 3
2	4.50188397488833	8.20690358682972	1.33	0.62	6.19758074090074	16.3611324411085	0.726666666666667	0.36	0.25	0.25	0.444444444444444	Cluster 3
3	7.28234843436025	7.95716576616665	0.64	0.25	5.27075925441011	18.9945357949979	0.956666666666667	0.483333333333333	0.75	0.6875	0.611111111111111	Cluster 2
4	4.77651228096327	8.82296433535327	0.94	0.38	6.1060379722091	15.948715927979	0.856666666666667	0.44	0.5	0.625	0.388888888888889	Cluster 3
5	1.48483103121112	4.90863588166608	0.95	0.72	5.61277932891574	16.9446959526774	0.866666666666667	0.226666666666667	0.8125	0.75	0.722222222222222	Cluster 2
6	7.07117393919827	22.6179787873964	0.79	0.28	3.75066502625335	7.13952322650743	0.92	0.373333333333333	0.3125	0.1875	0.277777777777778	Cluster 3
7	2.94120234164867	3.65370002268837	1.12	0.34	5.12732222543655	18.7550343980671	0.81	0.353333333333333	0.4375	0.75	0.666666666666667	Cluster 2
8	6.82596170590027	7.89076048132811	0.69	0.06	3.83240243735269	15.7533434302836	0.953333333333333	0.446666666666667	0.4375	0.75	0.666666666666667	Cluster 2
9	5.48466874369069	6.67616552738601	0.79	0.15	5.10301076705999	8.02901316763244	0.906666666666667	0.376666666666667	0.8125	0.8125	0.944444444444444	Cluster 2
10	4.67344586567908	4.25953922710035	1.37	0.13	5.37341839306386	9.47234835375811	0.713333333333333	0.383333333333333	0.625	0.6875	0.666666666666667	Cluster 2
11	4.95913305944474	4.99262526415052	0.61	0.53	5.2781893284753	8.05807234038288	0.966666666666667	0.25	0.5	0.75	0.611111111111111	Cluster 2
12	5.67645337605614	5.93787309382039	0.74	0.47	5.0390825562715	7.38047725957865	0.923333333333333	0.27	0.5625	0.625	0.611111111111111	Cluster 2
13	1.64362448551945	4.61584592930091	0.93	0.22	3.03831662910448	25.9786632989647	0.516666666666667	0.386666666666667	0.5	0.625	0.888888888888889	Cluster 1
14	1.08157231090058	23.6095839137303	0.76	0.58	3.22566735397744	14.9911554375253	0.573333333333333	0.266666666666667	0.625	0.75	0.666666666666667	Cluster 1
15	4.31319090548761	22.1673668719075	0.35	0.19	2.14846115578176	15.5978820674906	0.71	0.396666666666667	0.625	0.625	0.722222222222222	Cluster 1
16	3.72018667092527	5.57440655690805	0.44	0.39	2.34612923396921	26.2973589642758	0.68	0.33	0.8125	0.9375	0.944444444444444	Cluster 1
17	1.06594696968579	22.2480261419394	0.65	0.46	4.62090149383065	23.2255748108226	0.706666666666667	0.42	0.0625	0.625	0.5	Cluster 3
18	6.33885848800149	14.4964506186446	0.73	0.58	2.86326432105875	33.0907632110766	0.68	0.38	0.5	0.625	0.666666666666667	Cluster 1
19	3.67323848613261	17.7703058450042	0.5	0.15	3.75180432168171	35.5933028918564	0.756666666666667	0.523333333333333	0.5625	0.8125	0.666666666666667	Cluster 1
20	3.85060750735784	18.2645692214445	0.89	0.53	3.69268131460663	26.809150874098	0.626666666666667	0.396666666666667	0.25	0.25	0.0555555555555556	Cluster 3
21	1.691637005524	14.8139884776833	0.39	0.19	2.95647442966578	27.0745791012	0.78	0.223333333333333	0.3125	0.5	0.444444444444444	Cluster 1
22	5.31230315457215	11.604349649297	1.02	0.38	1.7495857133164	27.5614295753344	0.57	0.16	0.8125	0.875	0.888888888888889	Cluster 1
23	3.38250702121577	8.20799000232247	0.73	0.15	2.39285109110186	28.8434263926025	0.666666666666667	0.236666666666667	0.75	0.6875	0.833333333333333	Cluster 1
24	0.174613113209427	9.93940608663336	0.59	0.14	3.46214906043731	27.1213518976073	0.713333333333333	0.24	0.8125	0.9375	0.944444444444444	Cluster 1
25	1.84490826735579	6.38562568176617	0.71	0.26	4.90732309540367	17.7189430459369	0.783333333333333	0.233333333333333	0.6875	0.6875	0.444444444444444	Cluster 2
26	5.04384835921042	9.70482727273108	0.55	0.42	3.84100973145212	20.2686426462047	0.836666666666667	0.18	0.5	0.875	0.833333333333333	Cluster 1
27	6.38154607735254	11.7640268525403	1.09	0.17	3.39511049207142	15.7880404935247	0.656666666666667	0.263333333333333	0.6875	0.6875	0.555555555555556	Cluster 1
28	3.29657484964804	16.0154777946152	0.71	0.11	4.42343423463958	11.9714546355284	0.783333333333333	0.283333333333333	0.25	0.5625	0.5	Cluster 3
29	1.93063740125016	9.76570157911664	0.5	0.42	3.55748596171951	18.4318113835151	0.8	0.296666666666667	0.4375	0.6875	0.833333333333333	Cluster 1
30	2.90991308180517	11.7364280485844	1.44	0.61	3.23106073486783	23.5964536086529	0.486666666666667	0.233333333333333	0.6875	0.8125	0.777777777777778	Cluster 1
31	1.55934931630723	18.3243251477005	0.28	0.11	3.68124865670048	13.7978428228389	0.873333333333333	0.4	0.6875	0.6875	0.5	Cluster 1
32	6.20319548704611	5.86082006354275	0.68	0.17	2.13329993312085	21.7531752330374	0.74	0.38	0.625	0.6875	0.777777777777778	Cluster 1
33	2.2773191409406	21.2644470716495	0.16	0.03	4.45576254987022	19.2182248839713	0.756666666666667	0.386666666666667	0.3125	0.75	0.666666666666667	Cluster 1
34	2.33120526755904	7.76304510872657	0.91	0.82	4.43780050766407	28.113333704489	0.506666666666667	0.123333333333333	0.5	0.4375	0.611111111111111	Cluster 1
35	3.14438121460287	20.311927999332	0.75	0.25	4.16674185864946	31.2237263835955	0.56	0.313333333333333	0.625	0.8125	0.555555555555556	Cluster 1
36	7.89170116744876	8.03548823370283	0.61	0.09	2.5843018743675	25.8122605002979	0.606666666666667	0.366666666666667	0.75	0.8125	0.611111111111111	Cluster 1
37	1.57717035386116	9.39044146753209	1.07	0.41	4.64986157756373	16.290773859732	1.02333333333333	0.44	0.8125	0.6875	0.722222222222222	Cluster 2
38	2.97972981479734	6.04151527080019	0.82	0.38	4.18234175725167	17.107009042182	1.10666666666667	0.45	0.3125	0.25	0.222222222222222	Cluster 3
39	3.01594724691887	6.04151527080019	1.22	0.54	4.17026927987783	18.0188675793923	0.973333333333333	0.396666666666667	0.5	0.6875	0.444444444444444	Cluster 2
40	7.95390767097499	7.39472322077097	1.03	0.4	2.52428247185912	17.5214472371579	1.03666666666667	0.443333333333333	0.375	0.5	0.611111111111111	Cluster 3
41	2.22431842181174	14.6956081279712	0.36	0.17	5.61407514621142	18.152601217726	1.42333333333333	0.433333333333333	0.75	0.6875	0.555555555555556	Cluster 2
42	7.38597757634999	8.3715464806854	1.42	0.66	3.89352209469867	24.0355871817428	1.07	0.27	0.6875	0.9375	0.944444444444444	Cluster 2
43	4.52237020748096	11.2056133967824	1.85	0.39	4.84805788432168	26.2327210464814	0.926666666666667	0.36	0.5625	0.6875	0.833333333333333	Cluster 2
44	4.93387765480332	22.417841163106	1	0.25	4.71088873521423	14.261648826888	1.21	0.406666666666667	0.75	0.75	0.777777777777778	Cluster 2
45	4.09398153822518	4.21914703185069	0.81	0.37	2.401223041896	19.6384873923756	0.813333333333333	0.426666666666667	0.875	0.625	0.777777777777778	Cluster 2
46	5.60815607061703	7.11461127652573	1.25	0.73	1.89649819776539	19.6941900194947	0.666666666666667	0.306666666666667	0.4375	0.6875	0.611111111111111	Cluster 1
47	1.26314790918991	4.21914703185069	0.51	0.37	3.34483425157442	19.1335988705086	0.913333333333333	0.426666666666667	0.9375	0.875	0.833333333333333	Cluster 2
48	0.332365145881065	7.11461127652573	0.68	0.18	3.65509517267737	18.479688793305	0.856666666666667	0.49	0.75	0.875	0.944444444444444	Cluster 2
49	2.57849178201162	28.8058664808469	0.37	0.32	2.80513961919194	15.0023883211121	0.473333333333333	0.13	0.9375	0.8125	0.722222222222222	Cluster 1
50	3.64480990388254	21.7311441948764	0.28	0.02	2.44970024523497	19.0974072296705	0.503333333333333	0.23	0.6875	0.875	0.944444444444444	Cluster 1
51	1.70567601478171	6.54162689743412	0.6	0.22	3.09607820826858	29.1962065516888	0.396666666666667	0.163333333333333	0.75	0.8125	0.944444444444444	Cluster 1
52	3.06493293891157	6.51774703709122	0.54	0.15	2.64299256689196	28.8388100818336	0.416666666666667	0.186666666666667	0.6875	0.8125	0.888888888888889	Cluster 1
53	3.60319037308403	6.6163222996299	0.48	0.4	3.85318819693704	10.5100851136074	0.96	0.15	0.8125	0.875	0.833333333333333	Cluster 2
54	0.856977741447761	4.86192213629893	0.47	0.24	4.76859240748246	11.8722810881165	0.963333333333333	0.203333333333333	0.6875	0.8125	0.722222222222222	Cluster 2
55	3.34401681447052	5.02897084760048	1.71	0.16	3.93957938314154	12.938518603116	0.55	0.23	0.375	0.75	0.888888888888889	Cluster 2
56	7.35857003489282	9.17184463770472	0.7	0.05	2.6013949763341	9.03763493741578	0.886666666666667	0.266666666666667	0.6875	0.5625	0.722222222222222	Cluster 2
57	2.75729238694481	3.91635407184696	1.82	0.77	5.69542590255963	18.6478770830085	1.12	0.436666666666667	0.625	0.625	0.611111111111111	Cluster 2
58	3.78873952664787	6.63457974384713	1.29	0.78	5.35161018932527	18.8417542845862	1.29666666666667	0.433333333333333	0.4375	0.5	0.333333333333333	Cluster 3
59	4.3180151675334	14.7924797170211	1.04	0.25	5.17518497569676	12.1259404204537	1.38	0.61	0.4375	0.625	0.444444444444444	Cluster 3
60	8.9795230134976	15.5243106510673	1.03	0.28	3.62134902704203	13.1051548587753	1.38333333333333	0.6	0.75	0.9375	0.833333333333333	Cluster 2
