# Supplementary material for: Visual tracking assessment in a soccer-specific virtual environment: A web-based study
Source: PLoS One. 2022 Jun 9;17(6):e0269643. doi: 10.1371/journal.pone.0269643 (PMC9182227; doi:10.1371/journal.pone.0269643)
Supplement: S4 File — The v.test is a statistical indicator of the difference between the cluster mean and the overall mean for the corresponding variable. the associated p-value indicates whether the cluster mean is significantly different from the overall mean. (CSV) [file pone.0269643.s004.csv]

variable	v.test	Mean in category	Overall mean	sd in category	Overall sd	p.value	cluster
Ind.DistTarget	6.223455732610276	1.796556921256131	-6.938893903907229e-19	1.1159459157737113	0.9916316520429009	4.863220779848654e-10	Cluster #1
Ratio.NoTeam	-3.9246488826975354	-1.132948544450093	5.088522196198634e-17	0.4497529797000285	0.991631652042901	8.685632889752965e-5	Cluster #1
Ratio.Team	-3.5007020665245934	-1.0105656402303267	-2.132553393134155e-16	0.6605974644445192	0.991631652042901	4.6403429982622087e-4	Cluster #1
Ratio.Socc	-3.2481974752684737	-0.9376738433636577	1.3970306393199886e-16	1.1277063034827108	0.9916316520429009	0.0011613863671677005	Cluster #1
Ind.DensityCol	-2.7866259402882907	-0.8044296183781192	1.9804759684068547e-17	0.7450373741617762	0.991631652042901	0.00532599180665637	Cluster #1
Grp.Disp	-2.4654213838105266	-0.7117058498044334	4.6924270025172633e-17	0.768129535647414	0.991631652042901	0.0136852202975669	Cluster #1
Grp.Density	-2.343711979462226	-0.6765713711227334	4.9323970833607215e-17	0.8721531854831136	0.991631652042901	0.01909290911494107	Cluster #1
Grp.Speed	2.183118447155967	0.6302120115691673	-2.7243832190215757e-16	1.0362541559766865	0.991631652042901	0.0290270884221379	Cluster #1
Ind.Speed	-2.0022769627516612	-0.578007571718429	-1.2801355750898432e-16	0.5156386411920182	0.991631652042901	0.04525495225862407	Cluster #1
Grp.DensityCol	-0.4524875578915032	-0.13062190667680784	3.6913469965889805e-17	0.5249268417475772	0.9916316520429012	0.6509177825828396	Cluster #1
Ind.Density	0.12066038105489237	0.034831651741282485	2.6946037993506403e-17	1.0548209164627265	0.991631652042901	0.9039600409879517	Cluster #1
Grp.Density	4.9429075817199575	1.0582132917006677	4.9323970833607215e-17	0.600426814616457	0.991631652042901	7.696597476996522e-7	Cluster #2
Grp.DensityCol	4.88266167963023	1.0453154146297672	3.6913469965889805e-17	0.9283706286309551	0.9916316520429012	1.0466335916807757e-6	Cluster #2
Grp.Disp	-3.120562974603054	-0.6680726197524551	4.6924270025172633e-17	0.3957647092007425	0.991631652042901	0.001805056979798545	Cluster #2
Ind.Density	3.0261906980053204	0.6478687223878551	2.6946037993506403e-17	0.9100775857543187	0.991631652042901	0.0024765605500034708	Cluster #2
Ind.DensityCol	2.715520773634815	0.581358265158931	1.9804759684068547e-17	0.892397601474947	0.991631652042901	0.006617162487313752	Cluster #2
Ind.DistTarget	-2.34750489376926	-0.5025707723336786	-6.938893903907229e-19	0.36161238546736246	0.9916316520429009	0.018899624879894453	Cluster #2
Ratio.Team	-2.34144132120602	-0.5012726390031385	-2.132553393134155e-16	1.0470720343801498	0.991631652042901	0.019209445317840756	Cluster #2
Ratio.Socc	-2.146135605257866	-0.4594601832481922	1.3970306393199886e-16	0.8373695173765152	0.9916316520429009	0.03186216132442407	Cluster #2
Ratio.NoTeam	-1.257575847497519	-0.26923090410695893	5.088522196198634e-17	0.9988821162421954	0.991631652042901	0.20854519270030522	Cluster #2
Grp.Speed	0.8779414350565872	0.18795603206248118	-2.7243832190215757e-16	0.6767516481150225	0.991631652042901	0.3799755016254458	Cluster #2
Ind.Speed	-0.6425479732308976	-0.13756130265167973	-1.2801355750898432e-16	0.5377271719338091	0.991631652042901	0.5205174511770925	Cluster #2
Ratio.Team	4.722281960762171	0.5331181948927491	-2.132553393134155e-16	0.6230434027033327	0.991631652042901	2.332130546619153e-6	Cluster #3
Grp.Disp	4.638966514606207	0.5237123651201064	4.6924270025172633e-17	0.9245343582567613	0.991631652042901	3.5015577545714155e-6	Cluster #3
Ratio.Socc	4.3580894925132245	0.49200298134140175	1.3970306393199886e-16	0.6567192282936415	0.9916316520429009	1.3120273686801496e-5	Cluster #3
Ratio.NoTeam	4.073877122680831	0.459917056182714	5.088522196198634e-17	0.7636152516636494	0.991631652042901	4.623688322828427e-5	Cluster #3
Grp.DensityCol	-4.01699086700376	-0.45349492845024103	3.6913469965889805e-17	0.7237288193790192	0.9916316520429012	5.8946007666648194e-5	Cluster #3
Ind.Density	-2.7913217094481135	-0.3151240022240737	2.6946037993506403e-17	0.8491775909874865	0.991631652042901	0.005249326860338203	Cluster #3
Grp.Density	-2.6484192578608496	-0.29899114576421615	4.9323970833607215e-17	0.7687136379322893	0.991631652042901	0.008086916429943199	Cluster #3
Ind.DistTarget	-2.5855644363071337	-0.2918952016241897	-6.938893903907229e-19	0.3925830576880396	0.9916316520429009	0.009721969898833104	Cluster #3
Grp.Speed	-2.4253362592804932	-0.2738063714320996	-2.7243832190215757e-16	0.9977621968281454	0.991631652042901	0.015294213297997733	Cluster #3
Ind.Speed	2.079265182066983	0.2347369576356223	-1.2801355750898432e-16	1.165655754313307	0.991631652042901	0.0375929834796942	Cluster #3
Ind.DensityCol	-0.3275935956762747	-0.03698341349299121	1.9804759684068547e-17	0.9200703959430938	0.991631652042901	0.7432189648781534	Cluster #3
