# Supplementary material for: Visual tracking assessment in a soccer-specific virtual environment: A web-based study
Source: PLoS One. 2022 Jun 9;17(6):e0269643. doi: 10.1371/journal.pone.0269643 (PMC9182227; doi:10.1371/journal.pone.0269643)
Supplement: S5 File — (CSV) [file pone.0269643.s005.csv]

variable	v.test	Mean in category	Overall mean	sd in category	Overall sd	p.value	cluster
Ratio.Socc	-5.217237927839748	-1.4215649763919436	-2.6604875709897633e-16	0.9888244667045102	0.991631652042901	1.8161091396685997e-7	Cluster #3
Ratio.Team	-5.1815653756364934	-1.4118451109129202	2.4167589226150217e-16	0.7539530927500133	0.991631652042901	2.200314412088761e-7	Cluster #3
Ratio.NoTeam	-4.7066843616284295	-1.2824520821102494	1.8503717077085942e-18	0.7493214227155431	0.9916316520429009	2.517782856834116e-6	Cluster #3
Grp.DensityCol	2.682425763589045	0.7308929686610085	-4.6027996229251284e-17	0.6716424134166091	0.991631652042901	0.007309037179997285	Cluster #3
Grp.Speed	2.436491887583065	0.6638822266795361	-7.418834065594145e-17	0.9248289899284027	0.991631652042901	0.01483050211060486	Cluster #3
Grp.Density	1.937408941947693	0.5278947855003803	1.850371707708594e-17	0.9778114324255262	0.991631652042901	0.05269537444236767	Cluster #3
Ind.DensityCol	1.4917616956947943	0.40646721676365016	-2.570281950238969e-17	0.8446214770912864	0.991631652042901	0.13576162885950857	Cluster #3
Grp.Disp	-1.3780834843230176	-0.3754927881291659	-2.4839071771642907e-16	0.7555693787879283	0.991631652042901	0.16817751409722817	Cluster #3
Ind.Speed	1.0982857319818655	0.2992549989574417	-6.140921104957897e-17	0.885123557827544	0.9916316520429012	0.27207974023478376	Cluster #3
Ind.DistTarget	1.0661340352247868	0.29049447726500605	-1.0385211209514485e-16	0.9479363509874843	0.991631652042901	0.2863630560277046	Cluster #3
Ind.Density	0.936191240424151	0.25508836227121384	8.847089727481716e-18	0.6110806737684803	0.9916316520429012	0.34917473242244945	Cluster #3
Grp.Density	3.606762673207937	0.5702792513507323	1.850371707708594e-17	0.7883436431235358	0.991631652042901	3.1004098851907864e-4	Cluster #2
Grp.Disp	-3.3725907937749513	-0.5332534262022038	-2.4839071771642907e-16	0.7305679375676661	0.991631652042901	7.446453092386437e-4	Cluster #2
Ind.DistTarget	-3.168046606941674	-0.5009121505751947	-1.0385211209514485e-16	0.6869029372546441	0.991631652042901	0.001534669156611748	Cluster #2
Grp.Speed	3.0232540302092676	0.47801843403723926	-7.418834065594145e-17	0.786906243741102	0.991631652042901	0.0025007222733338724	Cluster #2
Ratio.NoTeam	2.64926268811751	0.4188852107275815	1.8503717077085942e-18	0.7546420841585794	0.9916316520429009	0.008066760333595916	Cluster #2
Ind.Density	2.1295268545563477	0.3367077599446089	8.847089727481716e-18	1.1170463876422336	0.9916316520429012	0.03321069549940141	Cluster #2
Ratio.Socc	2.014382429853664	0.3185018278480967	-2.6604875709897633e-16	0.5802642492956063	0.991631652042901	0.04396939760609025	Cluster #2
Ratio.Team	1.7534419280827964	0.2772435118789401	2.4167589226150217e-16	0.7057918297681943	0.991631652042901	0.07952617935908775	Cluster #2
Grp.DensityCol	1.0373390276666838	0.1640177016605571	-4.6027996229251284e-17	0.9648867467381927	0.991631652042901	0.2995778832207818	Cluster #2
Ind.Speed	0.414442598024377	0.0655291284577315	-6.140921104957897e-17	1.0857639453497216	0.9916316520429012	0.6785499974820017	Cluster #2
Ind.DensityCol	0.04353608607922298	0.006883659620974693	-2.570281950238969e-17	0.9426730575849608	0.991631652042901	0.9652741992531247	Cluster #2
Grp.Density	-5.104608230095266	-0.7797417869168703	1.850371707708594e-17	0.547594760451906	0.991631652042901	3.314805179486911e-7	Cluster #1
Grp.Speed	-4.916487537181747	-0.7510058764147458	-7.418834065594145e-17	0.6418058871616824	0.991631652042901	8.8110804433312e-7	Cluster #1
Grp.Disp	4.4329226247782065	0.6771401159309481	-2.4839071771642907e-16	0.8960406908804611	0.991631652042901	9.296423557112413e-6	Cluster #1
Grp.DensityCol	-3.1361177535961793	-0.47904989980497864	-4.6027996229251284e-17	0.881693674042506	0.991631652042901	0.0017120044929728178	Cluster #1
Ind.Density	-2.8508748655837866	-0.43547832894615857	8.847089727481716e-18	0.8189658208449477	0.9916316520429012	0.004359912396803751	Cluster #1
Ratio.Team	2.3244007368305413	0.355058077397903	2.4167589226150217e-16	0.7448201823664616	0.991631652042901	0.02010402611662115	Cluster #1
Ind.DistTarget	2.311307775739772	0.35305809455558396	-1.0385211209514485e-16	1.0530927488907142	0.991631652042901	0.020815860833234535	Cluster #1
Ratio.Socc	2.093103460769106	0.3197268348782817	-2.6604875709897633e-16	0.7195537385729357	0.991631652042901	0.036339919853297764	Cluster #1
Ind.Speed	-1.2738261786371106	-0.1945801628606967	-6.140921104957897e-17	0.8956391279423758	0.9916316520429012	0.2027250252656945	Cluster #1
Ind.DensityCol	-1.2140806892700697	-0.18545388861214185	-2.570281950238969e-17	1.042060322342835	0.991631652042901	0.22471691329417487	Cluster #1
Ratio.NoTeam	1.061515125708758	0.16214911383003155	1.8503717077085942e-18	0.8048870338469255	0.9916316520429009	0.28845586263029993	Cluster #1
